# Supplementary material for: Scrolling for science: Assessing the quality and accuracy of Crohn’s disease-related content on Instagram reels
Source: PLoS One. 2026 Jun 17;21(6):e0350430. doi: 10.1371/journal.pone.0350430 (PMC13274825; doi:10.1371/journal.pone.0350430)
Supplement: S1 Table — (XLSX) [file pone.0350430.s001.xlsx]

## Sheet: IBDAndSocialMedia_DATA_LABELS_2
Record ID	Number of Views	Number of Comments	Number of Likes	Number of Shares	Video Type	Type of Content (choice=Medical advice)	Type of Content (choice=Lifestyle)	Type of Content (choice=Comedy)	Type of Content (choice=Marketing)	Type of Content (choice=Advocacy)	Type of Content (choice=Patient experience)	Type of Content (choice=Charity)	Uploader Type	Healthcare or Professional Affiliation	Average harm score	Average JAMA score
1	22	0	2	0	Educational	Unchecked	Checked	Unchecked	Unchecked	Unchecked	Unchecked	Unchecked	Lay individuals	No	0	2
2	38	0	0	0	Vlog	Unchecked	Checked	Unchecked	Unchecked	Unchecked	Unchecked	Checked	Lay individuals	No	0	2
3	1433	0	28	0	Vlog	Unchecked	Checked	Unchecked	Unchecked	Unchecked	Checked	Unchecked	Lay individuals	No	0	2
4	11000	28	186	17	Vlog	Unchecked	Unchecked	Unchecked	Unchecked	Unchecked	Checked	Unchecked	Lay individuals	No	0	3
5	4891	0	42	3	Vlog	Unchecked	Unchecked	Unchecked	Unchecked	Unchecked	Checked	Unchecked	Lay individuals	No	0	2
6	323	0	3	0	Educational	Unchecked	Checked	Unchecked	Unchecked	Unchecked	Unchecked	Unchecked	Lay individuals	No	0.5	1.5
7	210	0	2	0	Vlog	Unchecked	Unchecked	Unchecked	Unchecked	Unchecked	Checked	Unchecked	Lay individuals	No	0	2
8	409	12	18	0	Vlog	Unchecked	Unchecked	Unchecked	Unchecked	Unchecked	Checked	Unchecked	Lay individuals	No	0	2
9	470	0	7	2	Interview	Unchecked	Unchecked	Unchecked	Unchecked	Checked	Checked	Unchecked	Lay individuals	No	0	1
10	26	0	2	0	Vlog	Unchecked	Checked	Unchecked	Unchecked	Unchecked	Unchecked	Unchecked	Lay individuals	No	0	2
11	13	0	1	0	Motivational	Unchecked	Checked	Unchecked	Unchecked	Unchecked	Unchecked	Unchecked	Professional organization	Yes	0	1
12	486	0	6	0	Marketing	Unchecked	Unchecked	Unchecked	Checked	Unchecked	Unchecked	Unchecked	Lay individuals	No	0	1
13	2456	47	70	0	Educational	Unchecked	Checked	Unchecked	Unchecked	Unchecked	Unchecked	Unchecked	Medical professionals	Yes	0.5	2
14	7408	10	371	98	Vlog	Unchecked	Unchecked	Unchecked	Unchecked	Unchecked	Checked	Unchecked	Lay individuals	No	0	2
15	20700	46	637	6	Vlog	Unchecked	Checked	Unchecked	Unchecked	Unchecked	Checked	Unchecked	Non-medical influencers	Yes	0	2
16	9275	25	388	154	Marketing	Unchecked	Unchecked	Checked	Checked	Unchecked	Unchecked	Unchecked	Non-medical influencers	No	0	2
17	5319	19	170	29	Educational	Unchecked	Checked	Unchecked	Unchecked	Unchecked	Unchecked	Unchecked	Lay individuals	No	0.5	2
18	201000	143	6248	94	Vlog	Unchecked	Checked	Unchecked	Unchecked	Unchecked	Unchecked	Unchecked	Non-medical influencers	No	0	2
19	3705	19	150	19	Vlog	Unchecked	Checked	Unchecked	Unchecked	Unchecked	Unchecked	Unchecked	Lay individuals	No	1	1.5
20	481000	103	34700	6438	Vlog	Unchecked	Unchecked	Checked	Unchecked	Unchecked	Unchecked	Unchecked	Lay individuals	No	0	2
21	9194	3	144	13	Marketing	Unchecked	Unchecked	Unchecked	Checked	Unchecked	Unchecked	Unchecked	Professional organization	Yes	0.5	1
22	121000	711	2175	883	Educational	Checked	Checked	Unchecked	Unchecked	Unchecked	Unchecked	Unchecked	Non-medical influencers	No	-1	1
23	529000	80	4242	192	Educational	Checked	Unchecked	Unchecked	Unchecked	Checked	Unchecked	Unchecked	Medical professionals	No	0.5	2.5
24	93200	119	3911	6	Marketing	Unchecked	Unchecked	Checked	Checked	Checked	Unchecked	Unchecked	Medical professionals	Yes	1	3
25	348000	30	2186	0	Vlog	Unchecked	Unchecked	Checked	Unchecked	Unchecked	Checked	Unchecked	Lay individuals	No	0	2
26	51	0	1	0	Motivational	Unchecked	Checked	Unchecked	Unchecked	Unchecked	Checked	Unchecked	Lay individuals	No	0	2
27	4514	7	74	17	Marketing	Checked	Unchecked	Unchecked	Checked	Unchecked	Unchecked	Unchecked	Medical professionals	Yes	-1	3
28	15600	116	1099	17	Vlog	Unchecked	Unchecked	Unchecked	Unchecked	Unchecked	Checked	Unchecked	Non-medical influencers	No	0	1.5
29	109000	74	4100	68	Vlog	Unchecked	Checked	Unchecked	Unchecked	Unchecked	Unchecked	Unchecked	Lay individuals	No	0	2
30	561000	2409	14600	6427	Educational	Checked	Checked	Unchecked	Checked	Unchecked	Unchecked	Unchecked	Non-medical influencers	No	-1	1
31	2300000	1237	135000	2615	Vlog	Unchecked	Checked	Unchecked	Unchecked	Unchecked	Unchecked	Unchecked	Non-medical influencers	No	0	2
32	9460	57	146	25	Educational	Checked	Unchecked	Unchecked	Checked	Unchecked	Unchecked	Unchecked	Lay individuals	No	0	2
33	10400	45	324	24	Educational	Unchecked	Checked	Unchecked	Unchecked	Unchecked	Unchecked	Unchecked	Lay individuals	No	0	2
34	2193	2	8	4	Educational	Checked	Unchecked	Unchecked	Unchecked	Unchecked	Unchecked	Unchecked	Lay individuals	Yes	-1	1
35	602000	202	17900	396	Vlog	Unchecked	Checked	Unchecked	Unchecked	Unchecked	Unchecked	Unchecked	Lay individuals	No	0	2
36	6709	12	94	9	Marketing	Checked	Unchecked	Unchecked	Checked	Unchecked	Unchecked	Unchecked	Medical professionals	Yes	-1	2.5
37	198000	64	1259	19	Vlog	Unchecked	Checked	Checked	Unchecked	Unchecked	Unchecked	Unchecked	Non-medical influencers	Yes	0	2
38	961000	493	26300	1225	Vlog	Unchecked	Checked	Unchecked	Unchecked	Unchecked	Unchecked	Unchecked	Lay individuals	No	0	2
39	4275	9	38	4	Educational	Checked	Unchecked	Unchecked	Checked	Unchecked	Unchecked	Unchecked	Medical professionals	Yes	-0.5	2.5
40	17000	86	315	3	Vlog	Unchecked	Unchecked	Unchecked	Unchecked	Unchecked	Checked	Unchecked	Non-medical influencers	Yes	0	2
41	1700000	2308	62400	7312	Vlog	Unchecked	Checked	Unchecked	Unchecked	Unchecked	Unchecked	Unchecked	Lay individuals	No	0	2
42	12600	26	108	5	Marketing	Unchecked	Unchecked	Unchecked	Checked	Unchecked	Unchecked	Unchecked	Medical professionals	Yes	0	2.5
43	2000000	2086	82200	5011	Vlog	Unchecked	Checked	Unchecked	Unchecked	Unchecked	Unchecked	Unchecked	Non-medical influencers	No	0	2
44	17000	81	332	8	Vlog	Unchecked	Checked	Checked	Unchecked	Unchecked	Unchecked	Unchecked	Lay individuals	No	0	2
45	45500	9		0	Vlog	Unchecked	Checked	Unchecked	Unchecked	Unchecked	Checked	Unchecked	Non-medical influencers	No	0	1.5
46	4658	7	48	6	Educational	Unchecked	Unchecked	Unchecked	Checked	Unchecked	Unchecked	Unchecked	Medical professionals	Yes	0	2.5
47	541000	2080	4336	4709	Marketing	Checked	Unchecked	Unchecked	Checked	Unchecked	Unchecked	Unchecked	Non-medical influencers	No	-1	3
48	18	0	3	0	Vlog	Unchecked	Checked	Unchecked	Unchecked	Unchecked	Unchecked	Checked	Lay individuals	No	0	2
49	175	1	2	0	Motivational	Unchecked	Checked	Unchecked	Unchecked	Unchecked	Unchecked	Unchecked	Non-medical influencers	Yes	0	3
50	125	0	2	0	Vlog	Unchecked	Checked	Unchecked	Unchecked	Unchecked	Unchecked	Unchecked	Lay individuals	No	0	1
51	2525	1	55	2	Educational	Unchecked	Checked	Unchecked	Unchecked	Unchecked	Unchecked	Unchecked	Lay individuals	No	0	1
52	306	1		0	Educational	Checked	Unchecked	Unchecked	Unchecked	Unchecked	Unchecked	Unchecked	Lay individuals	No	0	2
53	747	0	19	1	Motivational	Unchecked	Checked	Unchecked	Unchecked	Unchecked	Checked	Unchecked	Lay individuals	No	1	2
54	26600	63	228	0	Vlog	Unchecked	Unchecked	Unchecked	Unchecked	Unchecked	Checked	Unchecked	Non-medical influencers	No	0	2
55	3074	0	65	33	Vlog	Unchecked	Unchecked	Checked	Unchecked	Unchecked	Unchecked	Unchecked	Lay individuals	No	0	2
56	5438	13	125	4	Motivational	Unchecked	Checked	Unchecked	Unchecked	Unchecked	Checked	Unchecked	Lay individuals	No	1	2
57	6111	42	356	6	Vlog	Unchecked	Unchecked	Unchecked	Unchecked	Unchecked	Checked	Unchecked	Non-medical influencers	No	0	2.5
58	883	1	14	0	Marketing	Checked	Unchecked	Unchecked	Checked	Unchecked	Unchecked	Unchecked	Lay individuals	No	0	3
59	1009	26	85	6	Vlog	Unchecked	Checked	Unchecked	Unchecked	Unchecked	Unchecked	Unchecked	Lay individuals	No	0	1.5
60	156000	209	7512	252	Educational	Unchecked	Unchecked	Checked	Unchecked	Unchecked	Unchecked	Unchecked	Medical professionals	No	0.5	2
61	3940	0	30	12	Educational	Checked	Unchecked	Unchecked	Unchecked	Unchecked	Unchecked	Unchecked	Non-medical influencers	Yes	-1	1.5
63	11200	7	176	78	Educational	Checked	Unchecked	Unchecked	Unchecked	Unchecked	Unchecked	Unchecked	Medical professionals	Yes	1	2
64	5340	19	173	11	Educational	Checked	Unchecked	Unchecked	Unchecked	Unchecked	Unchecked	Unchecked	Medical professionals	No	0	3
65	1684	1	29	0	Educational	Unchecked	Checked	Unchecked	Unchecked	Unchecked	Checked	Unchecked	Non-medical influencers	Yes	0	1.5
66	1301	3	31	1	Marketing	Unchecked	Unchecked	Unchecked	Checked	Unchecked	Unchecked	Unchecked	Lay individuals	No	0	2
67	9165	15	327	150	Educational	Checked	Unchecked	Unchecked	Unchecked	Unchecked	Unchecked	Unchecked	Medical professionals	Yes	-1	1.5
68	1703	32	32	0	Vlog	Unchecked	Unchecked	Unchecked	Unchecked	Unchecked	Checked	Unchecked	Lay individuals	No	0	2
69	5800000	6592	15100	4383	Vlog	Unchecked	Unchecked	Unchecked	Unchecked	Unchecked	Checked	Unchecked	Non-medical influencers	No	0	1
70	464000	353	22500	642	Vlog	Unchecked	Checked	Unchecked	Unchecked	Unchecked	Unchecked	Unchecked	Non-medical influencers	No	0	2
71	3564	10	96	1	Vlog	Unchecked	Checked	Unchecked	Unchecked	Unchecked	Unchecked	Unchecked	Lay individuals	No	0	1.5
72	82700	225	7162	0	Vlog	Unchecked	Checked	Unchecked	Unchecked	Unchecked	Unchecked	Unchecked	Non-medical influencers	No	0	2
74	1255	6	12	0	Marketing	Unchecked	Unchecked	Unchecked	Checked	Unchecked	Unchecked	Unchecked	Medical professionals	Yes	-0.5	2
75	1049	0	7	0	Educational	Checked	Unchecked	Unchecked	Checked	Unchecked	Unchecked	Unchecked	Lay individuals	No	-1	2
76	2	0	1	0	Motivational	Unchecked	Checked	Unchecked	Unchecked	Unchecked	Unchecked	Unchecked	Professional organization	Yes	0	1
77	1067	0	8	0	Vlog	Unchecked	Unchecked	Unchecked	Unchecked	Unchecked	Unchecked	Checked	Lay individuals	No	0	1.5
78	65200	17	502	8	Educational	Unchecked	Unchecked	Unchecked	Unchecked	Unchecked	Checked	Unchecked	Lay individuals	No	1	1
79	391	1	12	1	Educational	Checked	Unchecked	Unchecked	Unchecked	Unchecked	Unchecked	Unchecked	Professional organization	Yes	-1	2
80	3	0	0	0	Vlog	Unchecked	Unchecked	Unchecked	Unchecked	Unchecked	Checked	Unchecked	Lay individuals	No	0	2
